# Supplementary material for: Lipidomic Predictors of Coronary No-Reflow
Source: Metabolites. 2023 Jan 3;13(1):79. doi: 10.3390/metabo13010079 (PMC9861202; doi:10.3390/metabo13010079)
Supplement: Supplementary file 1 [file metabolites-13-00079-s001.zip]

Archive with 4 entries (4 files):
- Video S1.mov
- __MACOSX/._Video S1.mov
- Video S2.mov
- __MACOSX/._Video S2.mov
